# Supplementary material for: Oral Microbiome and CPT1A Function in Fatty Acid Metabolism in Oral Cancer
Source: Int J Mol Sci. 2024 Oct 10;25(20):10890. doi: 10.3390/ijms252010890 (PMC11508181; doi:10.3390/ijms252010890)
Supplement: Supplementary file 1 [file ijms-25-10890-s001.zip]

Archive with 1 entries (1 files):
- ijms-3169646-supplementary.pdf
